# Supplementary material for: On Using Electric Circuit Models to Analyze Electric Field Distributions in Insulator-Based Electrokinetically Driven Microfluidic Devices
Source: Micromachines (Basel). 2025 Nov 1;16(11):1254. doi: 10.3390/mi16111254 (PMC12654005; doi:10.3390/mi16111254)
Supplement: Supplementary file 1 [file micromachines-16-01254-s001.zip]

Archive with 1 entries (1 files):
- micromachines-3924373-supplementary.pdf
